# Supplementary material for: Identification of new fisetin analogs as kinase inhibitors: Data on synthesis and anti-skin cancer activities evaluation
Source: Data Brief. 2021 Feb 10;35:106858. doi: 10.1016/j.dib.2021.106858 (PMC7907707; doi:10.1016/j.dib.2021.106858)
Supplement: Supplementary file 1 [file mmc1.xlsx]

## Sheet: Flavonoids
	OC1=CC=C2C(OC(C3=CC=C(O)C(O)=C3)=C(O)C2=O)=C1								O=C1C(O)=C(C2=CC=CC(Cl)=C2)OC3=CC(C)=CC=C31								O=C1C(O)=C(C2=CC=CC(OC)=C2)OC3=CC(Br)=CC=C31								O=C1C(O)=C(C2=CC(OC)=C(OC)C(OC)=C2)OC3=CC=C(F)C=C31
	O=C1C(O)=C(C2=CC=CC=C2)OC3=CC=CC=C31								O=C1C(O)=C(C2=CC=CC(OC)=C2)OC3=CC(C)=CC=C31
																	O=C1C(O)=C(C2=CC=C(OC)C(OC)=C2)OC3=CC=C(Br)C=C31								O=C1C(O)=C(C2=CC(OC)=C(OC)C(OC)=C2)OC3=CC=CC=C31
	O=C1C(O)=C(C2=CC=CC(OC)=C2)OC3=CC=CC=C31
									O=C1C(O)=C(C2=C(Br)C(OC)=C(OC)C=C2)OC3=CC(C)=CC=C31								O=C1C(O)=C(C2=CC=CC(Cl)=C2)OC3=CC=C(F)C=C31								O=C1C(O)=C(C2=C(OC)C=C(OC)C(OC)=C2)OC3=CC(Cl)=CC=C31
	O=C1C(O)=C(C2=CC=C(SC(F)(F)F)C=C2)OC3=CC=CC=C31
																	O=C1C(O)=C(C2=CC=C(C(C)(C)C)C=C2)OC3=CC(C)=C(Cl)C=C31
									O=C1C(O)=C(C2=CC=C(C(C)(C)C)C=C2)OC3=CC(C)=CC=C31
	O=C1C(O)=C(C2=C(Cl)C=C(Br)C=C2)OC3=CC=CC=C31
									O=C1C(O)=C(C2=CC=C(Br)C=C2)OC3=CC(OC)=CC=C31								O=C1C(O)=C(C2=CC=C(OCC3=CC=CC=C3)C=C2)OC4=CC(C)=C(Cl)C=C41
	O=C1C(O)=C(C2=C(C(F)(F)F)C=C(C(F)(F)F)C=C2)OC3=CC=CC=C31
									O=C1C(O)=C(C2=CC=C(C(C)(C)C)C=C2)OC3=CC(OC)=CC=C31								O=C1C(O)=C(C2=CC=C(Br)C=C2)OC3=C([N+]([O-])=O)C=C(C)C=C31
	O=C1C(O)=C(C2=CC(C(F)(F)F)=CC(C(F)(F)F)=C2)OC3=CC=CC=C31
									O=C1C(O)=C(C2=CC=CC=C2)OC3=CC(Br)=CC=C31								O=C1C(O)=C(C2=CC=C(OCC)C(F)=C2)OC3=CC(Cl)=CC=C31
	O=C1C(O)=C(C2=CC=C(OCC3=CC=CC=C3)C=C2)OC4=CC=CC=C41

## Sheet: Try-analyze
Cmpd#	1	2	3	4	5	6	7	8	9	10	11	12	13	14	15	16	17	18	19	20	21	22	23	24	25
Code	F0	F1	F2	F3	F4	F5	F6	F7	F8	F9	F10	F11	F12	F13	F14	F15	F16	F17	F18	F19	F20	F21	F22	F23	F24
SMILES	OC1=CC=C2C(OC(C3=CC=C(O)C(O)=C3)=C(O)C2=O)=C1	O=C1C(O)=C(C2=CC=CC=C2)OC3=CC=CC=C31	O=C1C(O)=C(C2=CC=CC(OC)=C2)OC3=CC=CC=C31	O=C1C(O)=C(C2=CC=C(SC(F)(F)F)C=C2)OC3=CC=CC=C31	O=C1C(O)=C(C2=C(Cl)C=C(Br)C=C2)OC3=CC=CC=C31	O=C1C(O)=C(C2=C(C(F)(F)F)C=C(C(F)(F)F)C=C2)OC3=CC=CC=C31	O=C1C(O)=C(C2=CC(C(F)(F)F)=CC(C(F)(F)F)=C2)OC3=CC=CC=C31	O=C1C(O)=C(C2=CC=C(OCC3=CC=CC=C3)C=C2)OC4=CC=CC=C41	O=C1C(O)=C(C2=CC=CC(Cl)=C2)OC3=CC(C)=CC=C31	O=C1C(O)=C(C2=CC=CC(OC)=C2)OC3=CC(C)=CC=C31	O=C1C(O)=C(C2=C(Br)C(OC)=C(OC)C=C2)OC3=CC(C)=CC=C31	O=C1C(O)=C(C2=CC=C(C(C)(C)C)C=C2)OC3=CC(C)=CC=C31	O=C1C(O)=C(C2=CC=C(Br)C=C2)OC3=CC(OC)=CC=C31	O=C1C(O)=C(C2=CC=C(C(C)(C)C)C=C2)OC3=CC(OC)=CC=C31	O=C1C(O)=C(C2=CC=CC=C2)OC3=CC(Br)=CC=C31	O=C1C(O)=C(C2=CC=CC(OC)=C2)OC3=CC(Br)=CC=C31	O=C1C(O)=C(C2=CC=C(OC)C(OC)=C2)OC3=CC=C(Br)C=C31	O=C1C(O)=C(C2=CC=CC(Cl)=C2)OC3=CC=C(F)C=C31	O=C1C(O)=C(C2=CC=C(C(C)(C)C)C=C2)OC3=CC(C)=C(Cl)C=C31	O=C1C(O)=C(C2=CC=C(OCC3=CC=CC=C3)C=C2)OC4=CC(C)=C(Cl)C=C41	O=C1C(O)=C(C2=CC=C(Br)C=C2)OC3=C([N+]([O-])=O)C=C(C)C=C31	O=C1C(O)=C(C2=CC=C(OCC)C(F)=C2)OC3=CC(Cl)=CC=C31	O=C1C(O)=C(C2=CC(OC)=C(OC)C(OC)=C2)OC3=CC=C(F)C=C31	O=C1C(O)=C(C2=CC(OC)=C(OC)C(OC)=C2)OC3=CC=CC=C31	O=C1C(O)=C(C2=C(OC)C=C(OC)C(OC)=C2)OC3=CC(Cl)=CC=C31
MW	286.24	238.24	268.26	338.3	351.58	374.23	374.23	344.36	286.71	282.29	391.21	308.37	347.16	324.37	317.13	347.16	377.19	290.67	342.82	392.83	376.16	334.73	346.31	328.32	362.76
#Heavy atoms	21	18	20	23	20	26	26	26	20	21	24	23	21	24	19	21	23	20	24	28	23	23	25	24	25
#Aromatic heavy atoms	16	16	16	16	16	16	16	22	16	16	16	16	16	16	16	16	16	16	16	22	16	16	16	16	16
Fraction Csp3	0	0	0.06	0.06	0	0.12	0.12	0.05	0.06	0.12	0.17	0.25	0.06	0.25	0	0.06	0.12	0	0.25	0.09	0.06	0.12	0.17	0.17	0.17
#Rotatable bonds	1	1	2	3	1	3	3	4	1	2	3	2	2	3	1	2	3	1	2	4	2	3	4	4	4
#H-bond acceptors	6	3	4	6	3	9	9	4	3	4	5	3	4	4	3	4	5	4	3	4	5	5	7	6	6
#H-bond donors	4	1	1	1	1	1	1	1	1	1	1	1	1	1	1	1	1	1	1	1	1	1	1	1	1
MR	76.01	69.94	76.44	81.85	82.65	79.95	79.95	100.92	79.92	81.4	95.59	94.18	84.14	95.7	77.64	84.13	90.63	74.91	99.19	110.9	91.43	86.21	89.38	89.42	94.43
TPSA	111.13	50.44	59.67	75.74	50.44	50.44	50.44	59.67	50.44	59.67	68.9	50.44	59.67	59.67	50.44	59.67	68.9	50.44	50.44	59.67	96.26	59.67	78.13	78.13	78.13
iLOGP	1.5	2.44	2.74	3.01	2.98	2.89	2.98	3.43	2.94	2.98	3.39	3.51	3.07	3.54	2.73	3.06	3.52	2.74	3.67	3.81	2.46	3.24	3.17	3.13	3.35
XLOGP3	1.97	3.4	3.37	5.12	4.35	4.8	5.17	4.87	4.03	3.37	4.03	5.07	4.06	5.04	4.09	3.7	3.67	3.76	5.7	5.49	3.92	4.1	3.05	3.31	3.58
WLOGP	2.28	3.17	3.17	6.04	4.58	7.51	7.51	4.59	4.13	3.48	4.25	4.77	3.94	4.47	3.93	3.94	3.95	4.38	5.42	5.55	4.14	4.78	3.75	3.19	3.84
MLOGP	-0.03	1.66	1.33	2.54	2.81	3.39	3.39	2.5	2.42	1.57	1.86	2.85	1.96	2.27	2.3	1.96	1.63	2.57	3.34	3.19	1.53	2.46	1.09	0.7	1.2
Silicos-IT Log P	2.03	3.52	3.52	4.61	4.79	5.58	5.58	4.96	4.63	4.03	4.74	5.31	4.19	4.84	4.17	4.19	4.23	4.54	5.95	6.11	2.48	4.94	4.03	3.6	4.25
Consensus Log P	1.55	2.84	2.83	4.26	3.9	4.83	4.92	4.07	3.63	3.09	3.66	4.3	3.44	4.03	3.44	3.37	3.4	3.6	4.82	4.83	2.91	3.9	3.02	2.79	3.24
ESOL Log S	-3.35	-4.05	-4.09	-5.48	-5.29	-5.44	-5.67	-5.41	-4.68	-4.15	-5.1	-5.33	-4.98	-5.32	-4.94	-4.76	-4.81	-4.54	-5.92	-6.05	-5.02	-4.82	-4.12	-4.19	-4.55
ESOL Solubility (mg/ml)	0.127	0.0212	0.022	0.00112	0.00182	0.00135	0.000791	0.00135	0.00596	0.0202	0.00311	0.00145	0.00362	0.00155	0.00364	0.0061	0.00588	0.00844	0.000414	0.000349	0.00355	0.00512	0.0264	0.0212	0.0101
ESOL Solubility (mol/l)	0.000443	8.9e-05	8.2e-05	3.31e-06	5.17e-06	3.62e-06	2.11e-06	3.93e-06	2.08e-05	7.16e-05	7.95e-06	4.69e-06	1.04e-05	4.77e-06	1.15e-05	1.76e-05	1.56e-05	2.9e-05	1.21e-06	8.88e-07	9.45e-06	1.53e-05	7.62e-05	6.45e-05	2.79e-05
ESOL Class	Soluble	Moderately soluble	Moderately soluble	Moderately soluble	Moderately soluble	Moderately soluble	Moderately soluble	Moderately soluble	Moderately soluble	Moderately soluble	Moderately soluble	Moderately soluble	Moderately soluble	Moderately soluble	Moderately soluble	Moderately soluble	Moderately soluble	Moderately soluble	Moderately soluble	Poorly soluble	Moderately soluble	Moderately soluble	Moderately soluble	Moderately soluble	Moderately soluble
Ali Log S	-3.93	-4.14	-4.3	-6.45	-5.12	-5.59	-5.98	-5.86	-4.79	-4.3	-5.18	-5.87	-5.02	-6.03	-4.85	-4.64	-4.81	-4.51	-6.53	-6.5	-5.64	-5.06	-4.36	-4.63	-4.91
Ali Solubility (mg/ml)	0.0337	0.0173	0.0134	0.000119	0.00264	0.000959	0.000396	0.000478	0.00462	0.0141	0.00258	0.000414	0.00334	0.0003	0.00443	0.00788	0.00589	0.00894	0.000102	0.000124	0.000861	0.00292	0.0152	0.00775	0.00449
Ali Solubility (mol/l)	0.000118	7.27e-05	5e-05	3.51e-07	7.51e-06	2.56e-06	1.06e-06	1.39e-06	1.61e-05	5e-05	6.61e-06	1.34e-06	9.61e-06	9.24e-07	1.4e-05	2.27e-05	1.56e-05	3.07e-05	2.98e-07	3.15e-07	2.29e-06	8.73e-06	4.4e-05	2.36e-05	1.24e-05
Ali Class	Soluble	Moderately soluble	Moderately soluble	Poorly soluble	Moderately soluble	Moderately soluble	Moderately soluble	Moderately soluble	Moderately soluble	Moderately soluble	Moderately soluble	Moderately soluble	Moderately soluble	Poorly soluble	Moderately soluble	Moderately soluble	Moderately soluble	Moderately soluble	Poorly soluble	Poorly soluble	Moderately soluble	Moderately soluble	Moderately soluble	Moderately soluble	Moderately soluble
Silicos-IT LogSw	-3.82	-5.56	-5.68	-6.52	-6.98	-7.27	-7.27	-8.18	-6.55	-6.07	-6.98	-7.14	-6.5	-6.87	-6.39	-6.5	-6.6	-6.44	-7.73	-9.15	-6.11	-6.95	-6.18	-5.91	-6.5
Silicos-IT Solubility (mg/ml)	0.0429	0.000656	0.000558	0.000103	3.67e-05	2.01e-05	2.01e-05	2.28e-06	8.06e-05	0.000243	4.12e-05	2.25e-05	0.000111	4.4e-05	0.00013	0.000111	9.43e-05	0.000105	6.35e-06	2.8e-07	0.000289	3.74e-05	0.000229	0.000403	0.000114
Silicos-IT Solubility (mol/l)	0.00015	2.75e-06	2.08e-06	3.03e-07	1.04e-07	5.38e-08	5.38e-08	6.62e-09	2.81e-07	8.61e-07	1.05e-07	7.31e-08	3.2e-07	1.36e-07	4.11e-07	3.2e-07	2.5e-07	3.61e-07	1.85e-08	7.13e-10	7.69e-07	1.12e-07	6.62e-07	1.23e-06	3.13e-07
Silicos-IT class	Soluble	Moderately soluble	Moderately soluble	Poorly soluble	Poorly soluble	Poorly soluble	Poorly soluble	Poorly soluble	Poorly soluble	Poorly soluble	Poorly soluble	Poorly soluble	Poorly soluble	Poorly soluble	Poorly soluble	Poorly soluble	Poorly soluble	Poorly soluble	Poorly soluble	Poorly soluble	Poorly soluble	Poorly soluble	Poorly soluble	Moderately soluble	Poorly soluble
GI absorption	High	High	High	High	High	Low	Low	High	High	High	High	High	High	High	High	High	High	High	High	High	High	High	High	High	High
BBB permeant	No	Yes	Yes	No	Yes	No	No	Yes	Yes	Yes	Yes	Yes	Yes	Yes	Yes	Yes	Yes	Yes	Yes	No	No	Yes	No	Yes	No
Pgp substrate	No	No	No	No	No	No	No	No	No	No	No	No	No	No	No	No	No	No	No	No	No	No	No	No	No
CYP1A2 inhibitor	Yes	Yes	Yes	Yes	Yes	Yes	Yes	Yes	Yes	Yes	Yes	Yes	Yes	Yes	Yes	Yes	Yes	Yes	Yes	Yes	Yes	Yes	Yes	Yes	Yes
CYP2C19 inhibitor	No	Yes	Yes	Yes	Yes	Yes	Yes	Yes	Yes	Yes	Yes	Yes	Yes	Yes	Yes	Yes	Yes	Yes	Yes	Yes	No	Yes	No	No	Yes
CYP2C9 inhibitor	No	No	Yes	Yes	Yes	No	No	Yes	Yes	Yes	Yes	No	Yes	Yes	Yes	Yes	Yes	No	Yes	Yes	Yes	Yes	Yes	Yes	Yes
CYP2D6 inhibitor	Yes	Yes	Yes	No	No	No	No	Yes	No	Yes	No	No	Yes	No	No	Yes	Yes	No	No	No	No	No	Yes	Yes	No
CYP3A4 inhibitor	Yes	Yes	Yes	No	No	No	No	Yes	Yes	Yes	Yes	No	Yes	Yes	No	Yes	Yes	Yes	No	Yes	Yes	Yes	Yes	Yes	Yes
log Kp (cm/s)	-6.65	-5.34	-5.54	-4.73	-5.36	-5.17	-4.91	-4.94	-5.19	-5.63	-5.83	-4.58	-5.54	-4.7	-5.33	-5.79	-6	-5.4	-4.34	-4.8	-5.81	-5.43	-6.25	-5.95	-5.97
Lipinski #violations	0	0	0	0	0	0	0	0	0	0	0	0	0	0	0	0	0	0	0	0	0	0	0	0	0
Ghose #violations	0	0	0	1	0	1	1	0	0	0	0	0	0	0	0	0	0	0	0	0	0	0	0	0	0
Veber #violations	0	0	0	0	0	0	0	0	0	0	0	0	0	0	0	0	0	0	0	0	0	0	0	0	0
Egan #violations	0	0	0	1	0	1	1	0	0	0	0	0	0	0	0	0	0	0	0	0	0	0	0	0	0
Muegge #violations	0	0	0	1	0	0	1	0	0	0	0	1	0	1	0	0	0	0	1	1	0	0	0	0	0
Bioavailability Score	0.55	0.55	0.55	0.55	0.55	0.55	0.55	0.55	0.55	0.55	0.55	0.55	0.55	0.55	0.55	0.55	0.55	0.55	0.55	0.55	0.55	0.55	0.55	0.55	0.55
PAINS #alerts	1	0	0	0	0	0	0	0	0	0	0	0	0	0	0	0	0	0	0	0	0	0	0	0	0
Brenk #alerts	1	0	0	0	0	0	0	0	0	0	0	0	0	0	0	0	0	0	0	0	2	0	0	0	0
Leadlikeness #violations	0	1	0	1	2	2	2	1	1	0	2	1	1	1	1	1	2	1	1	2	2	1	0	0	2
Synthetic Accessibility	3.16	2.93	3.04	2.99	3.04	3.41	3.29	3.35	3.06	3.19	3.44	3.45	3.11	3.49	2.99	3.1	3.22	2.84	3.38	3.44	3.29	3.04	3.28	3.35	3.48

## Sheet: Result
Cmpd#	Code	SMILES	MW	#Heavy atoms	#Aromatic heavy atoms	Fraction Csp3	#Rotatable bonds	#H-bond acceptors	#H-bond donors	MR	TPSA	iLOGP	XLOGP3	WLOGP	MLOGP	Silicos-IT Log P	Consensus Log P	ESOL Log S	ESOL Solubility (mg/ml)	ESOL Solubility (mol/l)	ESOL Class	Ali Log S	Ali Solubility (mg/ml)	Ali Solubility (mol/l)	Ali Class	Silicos-IT LogSw	Silicos-IT Solubility (mg/ml)	Silicos-IT Solubility (mol/l)	Silicos-IT class	GI absorption	BBB permeant	Pgp substrate	CYP1A2 inhibitor	CYP2C19 inhibitor	CYP2C9 inhibitor	CYP2D6 inhibitor	CYP3A4 inhibitor	log Kp (cm/s)	Lipinski #violations	Ghose #violations	Veber #violations	Egan #violations	Muegge #violations	Bioavailability Score	PAINS #alerts	Brenk #alerts	Leadlikeness #violations	Synthetic Accessibility
1	F0	OC1=CC=C2C(OC(C3=CC=C(O)C(O)=C3)=C(O)C2=O)=C1	286.24	21	16	0	1	6	4	76.01	111.13	1.5	1.97	2.28	-0.03	2.03	1.55	-3.35	0.127	0.000443	Soluble	-3.93	0.0337	0.000118	Soluble	-3.82	0.0429	0.00015	Soluble	High	No	No	Yes	No	No	Yes	Yes	-6.65	0	0	0	0	0	0.55	1	1	0	3.16
2	F1	O=C1C(O)=C(C2=CC=CC=C2)OC3=CC=CC=C31	238.24	18	16	0	1	3	1	69.94	50.44	2.44	3.4	3.17	1.66	3.52	2.84	-4.05	0.0212	8.9e-05	Moderately soluble	-4.14	0.0173	7.27e-05	Moderately soluble	-5.56	0.000656	2.75e-06	Moderately soluble	High	Yes	No	Yes	Yes	No	Yes	Yes	-5.34	0	0	0	0	0	0.55	0	0	1	2.93
3	F2	O=C1C(O)=C(C2=CC=CC(OC)=C2)OC3=CC=CC=C31	268.26	20	16	0.06	2	4	1	76.44	59.67	2.74	3.37	3.17	1.33	3.52	2.83	-4.09	0.022	8.2e-05	Moderately soluble	-4.3	0.0134	5e-05	Moderately soluble	-5.68	0.000558	2.08e-06	Moderately soluble	High	Yes	No	Yes	Yes	Yes	Yes	Yes	-5.54	0	0	0	0	0	0.55	0	0	0	3.04
4	F3	O=C1C(O)=C(C2=CC=C(SC(F)(F)F)C=C2)OC3=CC=CC=C31	338.3	23	16	0.06	3	6	1	81.85	75.74	3.01	5.12	6.04	2.54	4.61	4.26	-5.48	0.00112	3.31e-06	Moderately soluble	-6.45	0.000119	3.51e-07	Poorly soluble	-6.52	0.000103	3.03e-07	Poorly soluble	High	No	No	Yes	Yes	Yes	No	No	-4.73	0	1	0	1	1	0.55	0	0	1	2.99
5	F4	O=C1C(O)=C(C2=C(Cl)C=C(Br)C=C2)OC3=CC=CC=C31	351.58	20	16	0	1	3	1	82.65	50.44	2.98	4.35	4.58	2.81	4.79	3.9	-5.29	0.00182	5.17e-06	Moderately soluble	-5.12	0.00264	7.51e-06	Moderately soluble	-6.98	3.67e-05	1.04e-07	Poorly soluble	High	Yes	No	Yes	Yes	Yes	No	No	-5.36	0	0	0	0	0	0.55	0	0	2	3.04
6	F5	O=C1C(O)=C(C2=C(C(F)(F)F)C=C(C(F)(F)F)C=C2)OC3=CC=CC=C31	374.23	26	16	0.12	3	9	1	79.95	50.44	2.89	4.8	7.51	3.39	5.58	4.83	-5.44	0.00135	3.62e-06	Moderately soluble	-5.59	0.000959	2.56e-06	Moderately soluble	-7.27	2.01e-05	5.38e-08	Poorly soluble	Low	No	No	Yes	Yes	No	No	No	-5.17	0	1	0	1	0	0.55	0	0	2	3.41
7	F6	O=C1C(O)=C(C2=CC(C(F)(F)F)=CC(C(F)(F)F)=C2)OC3=CC=CC=C31	374.23	26	16	0.12	3	9	1	79.95	50.44	2.98	5.17	7.51	3.39	5.58	4.92	-5.67	0.000791	2.11e-06	Moderately soluble	-5.98	0.000396	1.06e-06	Moderately soluble	-7.27	2.01e-05	5.38e-08	Poorly soluble	Low	No	No	Yes	Yes	No	No	No	-4.91	0	1	0	1	1	0.55	0	0	2	3.29
8	F7	O=C1C(O)=C(C2=CC=C(OCC3=CC=CC=C3)C=C2)OC4=CC=CC=C41	344.36	26	22	0.05	4	4	1	100.92	59.67	3.43	4.87	4.59	2.5	4.96	4.07	-5.41	0.00135	3.93e-06	Moderately soluble	-5.86	0.000478	1.39e-06	Moderately soluble	-8.18	2.28e-06	6.62e-09	Poorly soluble	High	Yes	No	Yes	Yes	Yes	Yes	Yes	-4.94	0	0	0	0	0	0.55	0	0	1	3.35
9	F8	O=C1C(O)=C(C2=CC=CC(Cl)=C2)OC3=CC(C)=CC=C31	286.71	20	16	0.06	1	3	1	79.92	50.44	2.94	4.03	4.13	2.42	4.63	3.63	-4.68	0.00596	2.08e-05	Moderately soluble	-4.79	0.00462	1.61e-05	Moderately soluble	-6.55	8.06e-05	2.81e-07	Poorly soluble	High	Yes	No	Yes	Yes	Yes	No	Yes	-5.19	0	0	0	0	0	0.55	0	0	1	3.06
10	F9	O=C1C(O)=C(C2=CC=CC(OC)=C2)OC3=CC(C)=CC=C31	282.29	21	16	0.12	2	4	1	81.4	59.67	2.98	3.37	3.48	1.57	4.03	3.09	-4.15	0.0202	7.16e-05	Moderately soluble	-4.3	0.0141	5e-05	Moderately soluble	-6.07	0.000243	8.61e-07	Poorly soluble	High	Yes	No	Yes	Yes	Yes	Yes	Yes	-5.63	0	0	0	0	0	0.55	0	0	0	3.19
11	F10	O=C1C(O)=C(C2=C(Br)C(OC)=C(OC)C=C2)OC3=CC(C)=CC=C31	391.21	24	16	0.17	3	5	1	95.59	68.9	3.39	4.03	4.25	1.86	4.74	3.66	-5.1	0.00311	7.95e-06	Moderately soluble	-5.18	0.00258	6.61e-06	Moderately soluble	-6.98	4.12e-05	1.05e-07	Poorly soluble	High	Yes	No	Yes	Yes	Yes	No	Yes	-5.83	0	0	0	0	0	0.55	0	0	2	3.44
12	F11	O=C1C(O)=C(C2=CC=C(C(C)(C)C)C=C2)OC3=CC(C)=CC=C31	308.37	23	16	0.25	2	3	1	94.18	50.44	3.51	5.07	4.77	2.85	5.31	4.3	-5.33	0.00145	4.69e-06	Moderately soluble	-5.87	0.000414	1.34e-06	Moderately soluble	-7.14	2.25e-05	7.31e-08	Poorly soluble	High	Yes	No	Yes	Yes	No	No	No	-4.58	0	0	0	0	1	0.55	0	0	1	3.45
13	F12	O=C1C(O)=C(C2=CC=C(Br)C=C2)OC3=CC(OC)=CC=C31	347.16	21	16	0.06	2	4	1	84.14	59.67	3.07	4.06	3.94	1.96	4.19	3.44	-4.98	0.00362	1.04e-05	Moderately soluble	-5.02	0.00334	9.61e-06	Moderately soluble	-6.5	0.000111	3.2e-07	Poorly soluble	High	Yes	No	Yes	Yes	Yes	Yes	Yes	-5.54	0	0	0	0	0	0.55	0	0	1	3.11
14	F13	O=C1C(O)=C(C2=CC=C(C(C)(C)C)C=C2)OC3=CC(OC)=CC=C31	324.37	24	16	0.25	3	4	1	95.7	59.67	3.54	5.04	4.47	2.27	4.84	4.03	-5.32	0.00155	4.77e-06	Moderately soluble	-6.03	0.0003	9.24e-07	Poorly soluble	-6.87	4.4e-05	1.36e-07	Poorly soluble	High	Yes	No	Yes	Yes	Yes	No	Yes	-4.7	0	0	0	0	1	0.55	0	0	1	3.49
15	F14	O=C1C(O)=C(C2=CC=CC=C2)OC3=CC(Br)=CC=C31	317.13	19	16	0	1	3	1	77.64	50.44	2.73	4.09	3.93	2.3	4.17	3.44	-4.94	0.00364	1.15e-05	Moderately soluble	-4.85	0.00443	1.4e-05	Moderately soluble	-6.39	0.00013	4.11e-07	Poorly soluble	High	Yes	No	Yes	Yes	Yes	No	No	-5.33	0	0	0	0	0	0.55	0	0	1	2.99
16	F15	O=C1C(O)=C(C2=CC=CC(OC)=C2)OC3=CC(Br)=CC=C31	347.16	21	16	0.06	2	4	1	84.13	59.67	3.06	3.7	3.94	1.96	4.19	3.37	-4.76	0.0061	1.76e-05	Moderately soluble	-4.64	0.00788	2.27e-05	Moderately soluble	-6.5	0.000111	3.2e-07	Poorly soluble	High	Yes	No	Yes	Yes	Yes	Yes	Yes	-5.79	0	0	0	0	0	0.55	0	0	1	3.1
17	F16	O=C1C(O)=C(C2=CC=C(OC)C(OC)=C2)OC3=CC=C(Br)C=C31	377.19	23	16	0.12	3	5	1	90.63	68.9	3.52	3.67	3.95	1.63	4.23	3.4	-4.81	0.00588	1.56e-05	Moderately soluble	-4.81	0.00589	1.56e-05	Moderately soluble	-6.6	9.43e-05	2.5e-07	Poorly soluble	High	Yes	No	Yes	Yes	Yes	Yes	Yes	-6	0	0	0	0	0	0.55	0	0	2	3.22
18	F17	O=C1C(O)=C(C2=CC=CC(Cl)=C2)OC3=CC=C(F)C=C31	290.67	20	16	0	1	4	1	74.91	50.44	2.74	3.76	4.38	2.57	4.54	3.6	-4.54	0.00844	2.9e-05	Moderately soluble	-4.51	0.00894	3.07e-05	Moderately soluble	-6.44	0.000105	3.61e-07	Poorly soluble	High	Yes	No	Yes	Yes	No	No	Yes	-5.4	0	0	0	0	0	0.55	0	0	1	2.84
19	F18	O=C1C(O)=C(C2=CC=C(C(C)(C)C)C=C2)OC3=CC(C)=C(Cl)C=C31	342.82	24	16	0.25	2	3	1	99.19	50.44	3.67	5.7	5.42	3.34	5.95	4.82	-5.92	0.000414	1.21e-06	Moderately soluble	-6.53	0.000102	2.98e-07	Poorly soluble	-7.73	6.35e-06	1.85e-08	Poorly soluble	High	Yes	No	Yes	Yes	Yes	No	No	-4.34	0	0	0	0	1	0.55	0	0	1	3.38
20	F19	O=C1C(O)=C(C2=CC=C(OCC3=CC=CC=C3)C=C2)OC4=CC(C)=C(Cl)C=C41	392.83	28	22	0.09	4	4	1	110.9	59.67	3.81	5.49	5.55	3.19	6.11	4.83	-6.05	0.000349	8.88e-07	Poorly soluble	-6.5	0.000124	3.15e-07	Poorly soluble	-9.15	2.8e-07	7.13e-10	Poorly soluble	High	No	No	Yes	Yes	Yes	No	Yes	-4.8	0	0	0	0	1	0.55	0	0	2	3.44
21	F20	O=C1C(O)=C(C2=CC=C(Br)C=C2)OC3=C([N+]([O-])=O)C=C(C)C=C31	376.16	23	16	0.06	2	5	1	91.43	96.26	2.46	3.92	4.14	1.53	2.48	2.91	-5.02	0.00355	9.45e-06	Moderately soluble	-5.64	0.000861	2.29e-06	Moderately soluble	-6.11	0.000289	7.69e-07	Poorly soluble	High	No	No	Yes	No	Yes	No	Yes	-5.81	0	0	0	0	0	0.55	0	2	2	3.29
22	F21	O=C1C(O)=C(C2=CC=C(OCC)C(F)=C2)OC3=CC(Cl)=CC=C31	334.73	23	16	0.12	3	5	1	86.21	59.67	3.24	4.1	4.78	2.46	4.94	3.9	-4.82	0.00512	1.53e-05	Moderately soluble	-5.06	0.00292	8.73e-06	Moderately soluble	-6.95	3.74e-05	1.12e-07	Poorly soluble	High	Yes	No	Yes	Yes	Yes	No	Yes	-5.43	0	0	0	0	0	0.55	0	0	1	3.04
23	F22	O=C1C(O)=C(C2=CC(OC)=C(OC)C(OC)=C2)OC3=CC=C(F)C=C31	346.31	25	16	0.17	4	7	1	89.38	78.13	3.17	3.05	3.75	1.09	4.03	3.02	-4.12	0.0264	7.62e-05	Moderately soluble	-4.36	0.0152	4.4e-05	Moderately soluble	-6.18	0.000229	6.62e-07	Poorly soluble	High	No	No	Yes	No	Yes	Yes	Yes	-6.25	0	0	0	0	0	0.55	0	0	0	3.28
24	F23	O=C1C(O)=C(C2=CC(OC)=C(OC)C(OC)=C2)OC3=CC=CC=C31	328.32	24	16	0.17	4	6	1	89.42	78.13	3.13	3.31	3.19	0.7	3.6	2.79	-4.19	0.0212	6.45e-05	Moderately soluble	-4.63	0.00775	2.36e-05	Moderately soluble	-5.91	0.000403	1.23e-06	Moderately soluble	High	Yes	No	Yes	No	Yes	Yes	Yes	-5.95	0	0	0	0	0	0.55	0	0	0	3.35
25	F24	O=C1C(O)=C(C2=C(OC)C=C(OC)C(OC)=C2)OC3=CC(Cl)=CC=C31	362.76	25	16	0.17	4	6	1	94.43	78.13	3.35	3.58	3.84	1.2	4.25	3.24	-4.55	0.0101	2.79e-05	Moderately soluble	-4.91	0.00449	1.24e-05	Moderately soluble	-6.5	0.000114	3.13e-07	Poorly soluble	High	No	No	Yes	Yes	Yes	No	Yes	-5.97	0	0	0	0	0	0.55	0	0	2	3.48
